# Supplementary material for: A Phase II trial of alternating osimertinib and gefitinib therapy in advanced EGFR-T790M positive non-small cell lung cancer: OSCILLATE
Source: Nat Commun. 2024 Feb 28;15:1823. doi: 10.1038/s41467-024-46008-1 (PMC10902357; doi:10.1038/s41467-024-46008-1)
Supplement: Supplementary file 5 — Supplementary Data 1 [file 41467_2024_46008_MOESM5_ESM.xlsx]

## Sheet: Sheet1
Patient ID	Timepoint	Date	Gene	Variant	Variant description	Allele Fraction (%)	COSMIC ID
OSC001	Baseline	2017-09-05	no detectable mutations
OSC001	Progression 1	2018-04-16	no detectable mutations
OSC002	Baseline	2018-01-04	EGFR	p.Glu746_Ala750del	Disruptive inframe deletion	1.7	COSM6223
OSC002	Baseline		EGFR	p.Thr790Met	Missense variant	0.61	COSM6240
OSC002	Baseline		PIK3CA	p.Glu545Gln	Missense variant	0.09	COSM27133, COSM295672
OSC002	Baseline		MET	p.Arg988Cys, p.Arg970Cys	Missense variant	46.56	COSM1666978
OSC002	Progression 1	2019-01-31	EGFR	p.Glu746_Ala750del	Disruptive inframe deletion	0.13
OSC002	Progression 1		MET	p.Arg988Cys, p.Arg970Cys	Missense variant	46.58	COSM1666978
OSC002	Progression 2	2019-10-17	EGFR	p.Glu746_Ala750del	Disruptive inframe deletion	3
OSC002	Progression 2		MET	p.Arg988Cys, p.Arg970Cys	Missense variant	47.33
OSC003	Baseline	2018-01-25	no detectable mutations
OSC004	Baseline	2018-02-19	EGFR	p.Glu746_Ala750del	Disruptive inframe deletion	5.7
OSC004	Baseline		EGFR	p.Thr790Met	Missense variant	0.39
OSC004	Baseline		TP53	p.Arg273Cys, p.Arg262Cys	Missense variant	0.58	COSM10659, COSM1645518, COSM355991, COSM99933
OSC004	Baseline		ERRB2	p.Tyr781Tyr, p.Tyr766Tyr	Synonymous variant	0.19	COSM1470873
OSC004	Progression 1	2018-10-01	EGFR	p.Glu746_Ala750del	Disruptive inframe deletion	0.26
OSC004	Progression 2	2019-03-18	EGFR	p.Glu746_Ala750del	Disruptive inframe deletion	3.6
OSC004	Progression 2		ALK	p.Arg1275Gln	Missense variant	0.12	COSM28056
OSC004	Progression 2		SMAD4	p.Gln256*	Stop gained	0.27	COSM22901
OSC004	Progression 2		TP53	p.Arg273Cys, p.Arg262Cys	Missense variant	1.14
OSC005	Baseline	2018-02-26	no detectable mutations
OSC005	Progression 1	2018-11-05	no detectable mutations
OSC006	Baseline	2018-03-09	EGFR	p.Leu858Arg	Missense variant	44.22	COSM6224
OSC006	Baseline		EGFR	p.Thr790Met	Missense variant	11.65
OSC006	Baseline		EGFR	p.Ser768Ile	Missense variant	39.99	COSM6241
OSC006	Baseline		TP53	p.Tyr236Cys, p.Tyr225Cys	Missense variant	21.57	COSM10731, COSM11672, COSM116673, COSM116674, COSM1646851, COSM3773303
OSC006	Baseline		EGFR amplification
OSC006	Baseline		MET amplification
OSC006	Baseline		ERRB2 amplification
OSC006	Progression 1	2018-06-29	EGFR	p.Leu858Arg	Missense variant	38.21
OSC006	Progression 1		EGFR	p.Ser768Ile	Missense variant	35.22
OSC006	Progression 1		TP53	p.Tyr236Cys, p.Tyr225Cys	Missense variant	18.72
OSC006	Progression 1		EGFR amplification
OSC006	Progression 1		MET amplification
OSC007	Baseline	2018-03-14	EGFR	p.Leu858Arg	Missense variant	0.49
OSC007	Baseline		CTNNB1	p.Ser37Phe	Missense variant	0.25	COSM5662
OSC007	Baseline		FLT1	p.Pro1233Pro, p.Pro256Pro	Synonymous variant	48.98	COSM5376594, COSM5376595
OSC007	Baseline		JAK2	p.Val617Phe	Missense variant	0.32	COSM12600
OSC007	Progression 1	2020-03-11	FLT1	p.Pro1233Pro, p.Pro256Pro	Synonymous variant	50.27
OSC007	Progression 1		MET	p.Asn1376Asn	Synonymous variant	0.17	COSM6454424
OSC008	Baseline	2018-03-22	EGFR	p.Leu858Arg	Missense variant	11.99
OSC008	Baseline		EGFR	p.Thr790Met	Missense variant	1.34
OSC008	Baseline		TP53	p.Arg280Lys. p.Arg269Lys	Missense variant	4.06	COSM10728, COSM129830, COSM1659144, COSM3522694
OSC008	Baseline		EGFR amplification
OSC008	Baseline		MET amplification
OSC008	Progression 1	2018-05-17	EGFR	p.Leu858Arg	Missense variant	10.59
OSC008	Progression 1		TP53	p.Arg280Lys. p.Arg269Lys	Missense variant	7.3	COSM10728, COSM129830, COSM1659144, COSM3522694
OSC008	Progression 1		EGFR amplification
OSC008	Progression 1		MET amplification
OSC009	Baseline	2018-04-10	EGFR	p.Glu746_Ala750del	Inframe deletion	1.8
OSC009	Baseline		EGFR	p.Thr790Met	Missense variant	0.46
OSC009	Baseline		APC	p.Arg564*	Stop gained	0.2	COSM18848
OSC009	Baseline		CTNNB1	p.Ser37Cys	Missense variant	0.72	COSM5679
OSC009	Progression 1	2019-07-02	no detectable mutations
OSC009	Progression 2	2020-04-06	no detectable mutations
OSC010	Baseline	2018-04-17	EGFR	p.Leu747_Pro753delinsSer	Disruptive inframe deletion	3	COSM12370
OSC010	Baseline		EGFR	p.Ser492Arg	Missense variant	0.07	COSM236670
OSC010	Progression 1	2018-11-28	EGFR	p.Leu747_Pro753delinsSer	Disruptive inframe deletion	2.14
OSC010	Progression 1		TP53	p.Tyr236*	Stop gained	0.15	COSM1522505, COSM1522506, COSM1522507, COSM2744634, COSM3388192, COSM43564
OSC010	Progression 2	2019-01-24	EGFR	p.Leu747_Pro753delinsSer	Disruptive inframe deletion	0.11
OSC010	Progression 2		TP53	p.His179Arg, p.His168Arg	Missense variant	0.71	COSM10889, COSM1645241, COSM214222, COSM214223, COSM214224, COSM214225, COSM3396280
OSC010	Progression 2		PTEN	p.Asn323fs	Frameshift variant	0.11	COSM23626, COSM4990, COSM4994
OSC011	Baseline	2018-04-18	EGFR	p.Glu746_Ala750del	Inframe deletion	2
OSC011	Baseline		EGFR	p.Thr790Met	Missense variant	0.33
OSC011	Baseline		CTNNB1	p.Ser33Cys	Missense variant	0.35	COSM5677
OSC011	Baseline		TP53	p.His179Tyr, p.His168Tyr	Missense variant	0.82	COSM10768, COSM129848, COSM129849, COSM129850, COSM129851, COSM1709730, COSM3388203
OSC011	Baseline		VHL	p.Arg64Pro	Missense variant	0.32	COSM6444480
OSC011	Progression 1	2019-03-20	EGFR	p.Glu746_Ala750del	Inframe deletion	0.4
OSC011	Progression 1		PIK3R1	p.Asp560Tyr	Missense variant	0.1
OSC011	Progression 2	2020-01-20	EGFR	p.Glu746_Ala750del	Inframe deletion	9.1
OSC011	Progression 2		EGFR	p.Thr790Met	Missense variant	2.1
OSC011	Progression 2		CTNNB1	p.Ser33Cys	Missense variant	1.71
OSC011	Progression 2		TP53	p.His179Arg, p.His168Tyr	Missense variant	10.16	COSM35765
OSC011	Progression 2		EGFR amplification
OSC012	Baseline	2019-05-08	ALK	p.Arg292Cys	Missense variant	46.59	Not listed
OSC012	Baseline		KRAS	p.Gly12Val	Missense variant	0.12	COSM1140133, COSM520
OSC012	Baseline		MET	p.Thr1010Ile, p.Thr992Ile	Missense variant	49.93	COSM707
OSC013	Baseline	2018-05-09	EGFR	p.Leu747_Pro753delinsSer	Disruptive inframe deletion	3.7	COSM12370
OSC013	Baseline		EGFR	p.Thr790Met	Missense variant	0.87
OSC013	Baseline		TP53	p.Phe270Leu	Missense variant	5.31	COSM165083, COSM4070034, COSM4070035, COSM44262
OSC013	Baseline		EGFR amplification
OSC014	Baseline	2018-07-02	EGFR	p.Glu746_Ala750del	Inframe deletion	5
OSC014	Baseline		EGFR	p.Thr790Met	Missense variant	1.42
OSC014	Baseline		DDR2	p.Ser768Arg	Missense variant	0.02	Not listed
OSC014	Baseline		TP53	p.Gln331*	Stop gained & Splice region variant	0.25	COSM11354, COSM1649348, COSM289612, COSM3522688
OSC014	Baseline		TP53	p.Arg213*	Stop gained & Splice region variant	0.19	COSM10654, COSM1638393, COSM3378350, COSM99615, COSM99616, COSM99617, COSM99618
OSC014	Baseline		SMAD4	p.Cys499Arg	Missense variant	1.9	COSM1150828
OSC014	Baseline		EGFR amplification
OSC014	Progression 1	2019-05-15	EGFR	p.Glu746_Ala750del	Inframe deletion	5.31
OSC014	Progression 1		EGFR	p.Thr790Met	Missense variant	0.19
OSC014	Progression 1		SMAD4	p.Cys499Arg	Missense variant	2.35	COSM1150828
OSC014	Progression 1		TP53	p.Arg282Trp	Missense variant	0.43	COSM10704, COSM1636702, COSM3378339, COSM99925
OSC014	Progression 1		EGFR amplification
OSC014	Progression 1		MET amplification
OSC014	Progression 2	2019-05-31	EGFR	p.Glu746_Ala750del	Inframe deletion	32.3
OSC014	Progression 2		EGFR	p.Thr790Met	Missense variant	0.96
OSC014	Progression 2		EGFR	p.Cys797Ser	Missense variant	0.06	COSM6493937
OSC014	Progression 2		SMAD4	p.Cys499Arg	Missense variant	19.35
OSC014	Progression 2		TP53	p.Gln331*	Stop gained & Splice region variant	13.62
OSC014	Progression 2		TP53	p.Arg282Trp	Missense variant	0.77	COSM10704, COSM1636702, COSM3378339, COSM99925
OSC014	Progression 2		EGFR amplification
OSC014	Progression 2		MET amplification
OSC015	Baseline	2018-07-05	EGFR	p.Glu746_Ala750del	Disruptive inframe deletion	24.7
OSC015	Baseline		EGFR	p.Thr790Met	Missense variant	5.98
OSC015	Baseline		EGFR amplification
OSC015	Progression 1	2019-02-11	EGFR	p.Glu746_Ala750del	Disruptive inframe deletion	22.72
OSC015	Progression 1		MSH6	p.Gln572*, p.GLn442*, p.Gln571*, c.1383C>T	Stop gained	1.91	COSM6446633
OSC015	Progression 1		EGFR amplification
OSC015	Progression 2	2019-04-09	EGFR	p.Glu746_Ala750del	Disruptive inframe deletion	55.2
OSC015	Progression 2		CTNNB1	p.Ser45Pro	Missense variant	0.07	COSM5663
OSC015	Progression 2		MSH6	p.Gln572*, p.GLn442*, p.Gln571*, c.1383C>T	Stop gained	9.24
OSC015	Progression 2		PIK3CA	p.Glu545Lys	Missense variant	0.08	COSM125370, COSM763
OSC015	Progression 2		EGFR amplification
OSC016	Baseline	2018-07-12	EGFR	p.Leu858Arg	Missense variant	39.65
OSC016	Baseline		EGFR	p.Thr790Met	Missense variant	9.42
OSC016	Baseline		TP53	p.Gln192*, p.Gln181*	Stop gained	13.22	COSM10733, COSM117946, COSM117947, COSM117948, COSM117949, COSM1649390, COSM3370929
OSC016	Baseline		AR	p.Gly453Gly, p.Gly263Gly	Synonymous variant	0.5	COSM5555558
OSC016	Baseline		EGFR amplification
OSC016	Baseline		ERRB2 amplification
OSC016	Progression 1	2018-12-20	no detectable mutations
OSC017	Baseline	2018-07-16	EGFR	p.Leu747_Glu749del	Inframe deletion	26.4
OSC017	Baseline		EGFR	p.Thr790Met	Missense variant	6.12
OSC017	Baseline		CCND2	p.Leu255Phe	Missense variant	1.11	COSM1704900
OSC017	Baseline		TP53	p.Gln375*	Stop gained	21.18
OSC017	Baseline		EGFR amplification
OSC017	Baseline		MET amplification
OSC017	Progression 1	2018-09-10	EGFR	p.Leu747_Glu749del	Inframe deletion	25.1
OSC017	Progression 1		RB1	p.Ser149*	Stop gained	0.09	not listed
OSC017	Progression 1		TP53	p.Gln375*	Stop gained	23.61	COSM1303396, COSM307348
OSC017	Progression 1		EGFR amplification
OSC017	Progression 1		MET amplification
OSC018	Baseline	2018-07-17	EGFR	p.Leu858Arg	Missense variant	52.56
OSC018	Baseline		EGFR	p.Ala147Ala	Synonymous variant	1.04	COSM4680392, COSM4680393, COSM6652256, COSM6652257
OSC018	Baseline		MET	c.2942-10C>G	Intron variant	0.05	not listed
OSC018	Baseline		TP53	p.His193Leu	Missense variant	8.47	COSM11066, COSM2744772, COSM3732881, COSM99916, COSM99917, COSM99918, COSM99919
OSC018	Baseline		EGFR amplification
OSC019	Baseline	2018-07-19	EGFR	p.Leu858Arg	Missense variant	21.77
OSC019	Baseline		EGFR	p.Thr790Met	Missense variant	3.41
OSC019	Baseline		TP53	p.Tyr220Cys	Missense variant	13.65
OSC019	Baseline		EGFR amplification
OSC019	Baseline		MET amplification
OSC019	Progression 1	2018-10-23	ABL1	p.Phe336Leu	Missense variant	0.09	COSM131573
OSC019	Progression 1		KRAS	p.Gly12Cys	Missense variant	0.14	COSM1140136, COSM516
OSC019	Progression 2	2019-01-31	EGFR	p.Leu858Arg	Missense variant	1.16
OSC019	Progression 2		TP53	p.Tyr220Cys	Missense variant	0.57	COSM10758, COSM1644277, COSM3355993, COSM99718, COSM99719, COSM99720
OSC020	Baseline	2018-07-31	EGFR	p.Glu746_Ala750del	Disruptive inframe deletion	12.9
OSC020	Baseline		EGFR	p.Thr790Met	Missense variant	2.95
OSC020	Baseline		TP53	p.Gln317*	Stop gained	7.95	COSM10786, COSM165085, COSM1709728, COSM3388166
OSC020	Baseline		EGFR amplification
OSC020	Baseline		MET amplification
OSC020	Progression 1	2018-11-20	EGFR	p.Glu746_Ala750del	Disruptive inframe deletion	23.7
OSC020	Progression 1		MET	c.1863+1G>A		0.37	COSM5759210
OSC020	Progression 1		TP53	p.Gln317*	Stop gained	23.54
OSC020	Progression 1		EGFR amplification
OSC020	Progression 1		MET amplification
OSC020	Progression 1		ERRB2 amplification
OSC020	Progression 2	2018-12-20	EGFR	p.Glu746_Ala750del	Disruptive inframe deletion	32.3
OSC020	Progression 2		TP53	p.Gln317*	Stop gained	32.47
OSC020	Progression 2		EGFR amplification
OSC020	Progression 2		MET amplification
OSC020	Progression 2		ERRB2 amplification
OSC021	Baseline	2018-07-31	EGFR	p.Glu746_Ala750del	Disruptive inframe deletion	14.9
OSC021	Baseline		EGFR	p.Thr790Met	Missense variant	4.74
OSC021	Baseline		MLH1	p.Ser577Ser, p.Ser479Ser	Splice region variant & Synonymous variant	4.6	COSM25900
OSC021	Baseline		EGFR amplification
OSC021	Baseline		MET amplification
OSC021	Progression 1	2019-08-27	TSC2	p.Ala79Thr	Missense variant	0.27	not listed
OSC021	Progression 2	2020-05-04	EGFR	p.Glu746_Ala750del	Disruptive inframe deletion	0.31	COSM5219
OSC021	Progression 2		PTEN	p.Arg130Gly	Missense variant	0.11
OSC023	Baseline	2018-08-16	EGFR	p.Glu746_Arg748del	Inframe deletion	2.8
OSC023	Baseline		EGFR	p.Thr790Met	Missense variant	1.37
OSC023	Baseline		TP53	p.His168Arg	Missense variant	2.04	COSM3388206, COSM3388207, COSM3388208, COSM3388209, COSM3388210, COSM3388211, COSM43545
OSC023	Baseline		CTNNB1	p.Ser37Phe	Missense variant	2.1	COSM5662
OSC023	Baseline		APC	p.Arg876*	Stop gained	0.15	COSM18852
OSC023	Progression 1	2019-05-21	no detectable mutations
OSC023	Progression 2	2019-11-07	EGFR	p.Glu746_Arg748del	Inframe deletion	10.8
OSC023	Progression 2		KIT	p.Val560del	Disruptive inframe deletion	0.15	COSM1247, COSM1256, COSM1258
OSC023	Progression 2		CTNNB1	p.Ser37Phe	Missense variant	10.02	COSM5662
OSC023	Progression 2		GNAS	p.Arg202His	Missense variant	0.2	COSM27895, COSM94388
OSC023	Progression 2		TP53	p.His168Arg	Missense variant	17.83
OSC024	Baseline	2018-08-09	PMS2	p.Tyr61Cys, c.-34A>G,	Missense variant, 5 prime UTR variant	0.23	COSM4162331
OSC024	Progression 1	2019-03-25	no detectable mutations
OSC025	Baseline	2018-08-20	EGFR	p.Leu858Arg	Missense variant	0.12
OSC025	Baseline		TP53	p.His179Arg	Missense variant	1.84
OSC025	Progression 1	2019-02-04	EGFR	p.Leu858Arg	Missense variant	1.59
OSC025	Progression 1		TP53	p.His179Arg	Missense variant	1.36	COSM10889, COSM1645241, COSM214222, COSM214223, COSM214224, COSM214225, COSM3396280
OSC025	Progression 2	2019-04-01	EGFR	p.Leu858Arg	Missense variant	3.17
OSC025	Progression 2		CTNNB1	p.Ser37Phe	Missense variant	0.44
OSC025	Progression 2		TP53	c.994-2A>G, c.*101-2A>G, c.*13-2A>G, C.961-2A>G	Splice acceptor variant and intron variant	0.8	COSM318155, COSM87027
OSC025	Progression 2		TP53	p.His179Arg	Missense variant	0.98	COSM10889, COSM1645241, COSM214222, COSM214223, COSM214224, COSM214225, COSM3396280
OSC026	Baseline	2018-09-12	EGFR	p.Thr790Met	Missense variant	0.24
OSC026	Baseline		CTNNB1	p.Asp32Val	Missense variant	0.08	COSM5691
OSC026	Baseline		FLT1	p.Pro1233Pro	Synonymous variant	0.22	COSM5376594, COSM5376595
OSC026	Baseline		TP53	p.Val157Phe	Missense variant	0.55	COSM10670, COSM131480, COSM131481, COSM131482, COSM131483, COSM1679513, COSM3388217
OSC026	Progression 1	2019-09-09	CTNNB1	p.Ser45Phe	Missense variant	1.53	COSM5667
OSC026	Progression 1		TP53	p.Val157Phe	Missense variant	2.02	COSM10670, COSM131480, COSM131481, COSM131482, COSM131483, COSM1679513, COSM3388217
OSC026	Progression 1		EGFR amplification
OSC026	Progression 2	2019-10-09	CTNNB1	p.Ser45Phe	Missense variant	6.78
OSC026	Progression 2		TP53	p.Val157Phe	Missense variant	9.17
OSC026	Progression 2		EGFR amplification
OSC026	Progression 2		MET amplification
OSC027	Baseline	2018-09-25	EGFR	p.Glu746_Ala750del	Disruptive inframe deletion	62.79
OSC027	Baseline		EGFR	p.Thr790Met	Missense variant	2.94
OSC027	Baseline		TP53	p.Gly245Val	Missense variant	18.79	COSM11196, COSM131475, COSM131476, COSM131477, COSM1646856, COSM3717638
OSC027	Baseline		EGFR amplification
OSC027	Progression 1	2019-05-14	TP53	p.Cys124Tyr	Missense variant	0.22	COSM45006, COSM6413174, COSM6413175, COSM6413176, COSM6413177
OSC028	Baseline	2018-10-05	EGFR	p.Leu858Arg	Missense variant	0.11
OSC028	Baseline		PTEN	p.Asn323fs	Frameshift variant	0.24	COSM23626, COSM4990, COSM4994
OSC028	Progression 1	2019-09-06	EGFR	p.Leu858Arg	Missense variant	0.92
OSC028	Progression 1		CCND1	p.Cys47Gly	Missense variant	0.14	COSM1644278, COSM1644279
OSC028	Progression 1		TP53	p.Gln136Pro	Missense variant	0.11	COSM45089
OSC028	Progression 2	2019-12-30	EGFR	p.Leu858Arg	Missense variant	8.57
OSC028	Progression 2		MAP2K1	p.Cys121Ser	Missense variant	0.06	COSM555601
OSC028	Progression 2		TP53	p.Gln136Pro	Missense variant	1.85	COSM45089
OSC028	Progression 2		EGFR amplification
OSC028	Progression 2		MET amplification
OSC029	Baseline	2018-10-15	MSH2	p.Pro259Pro	Synonymous variant	0.13	COSM26090
OSC029	Progression 1	2019-07-19	FGFR2	p.Asn550Lys, p.Asn549Lys, p.Asn321Lys, p.ASn460Lys	Missense variant	0.07	COSM1152148, COSM36912, COSM427158, COSM417159, COSM4812899
OSC029	Progression 2	2020-01-03	EGFR	p.Cys797Ser	Missense variant	0.11
OSC030	Baseline	2018-10-18	EGFR	p.Glu746_Ala750del	Disruptive inframe deletion	6.3
OSC030	Baseline		EGFR	p.Thr790Met	Missense variant	1.66
OSC030	Baseline		GNAS	p.Arg2020Ser, p.Arg201Ser, p.Arg844Ser, p.Arg830Ser	Missense variant	0.18	COSM1566192, COSM27899
OSC030	Baseline		PTCH1	p.Ser799Tyr, p.Ser733Tyr, p.Ser798Tyr	Missense variant	0.16	COSM5467779, COSM5467780, COSM5467781, COSM5467782
OSC030	Baseline		EGFR amplification
OSC030	Baseline		MET amplification
OSC030	Progression 1	2019-07-25	EGFR	p.Glu746_Ala750del	Disruptive inframe deletion	0.2
OSC030	Progression 1		GNAS	p.Arg2020Ser, p.Arg201Ser, p.Arg844Ser, p.Arg830Ser	Missense variant	0.21
OSC030	Progression 1		PIK3CA	p.Glu542Lys	Missense variant	0.64	COSM125369, COSM760
OSC030	Progression 2	2019-10-09	GNAS	p.Arg2020Ser, p.Arg201Ser, p.Arg844Ser, p.Arg830Ser	Missense variant	0.09
OSC030	Progression 2		PIK3CA	p.Glu542Lys	Missense variant	0.21
OSC031	Baseline	2018-11-01	EGFR	p.Leu861Gln	Missense variant	6.41
OSC031	Baseline		PTCH1	p.Asp879Asn, p.Asp813Asn, p.Asp878Asn	Missense variant	48.53	COSM95096, COSM95097, COSM95098
OSC031	Baseline		TP53	p.Gly154Val, p.Gly143Val	Missense variant	1.41	COSM1649372, COSM342243, COSM342244, COSM342245, COSM342246, COSM4271946, COSM6815
OSC031	Baseline		EGFR amplification
OSC032	Baseline	2018-10-30	EGFR	p.Glu746_Ala750del	Disruptive inframe deletion	54.7
OSC032	Baseline		EGFR	p.Thr790Met	Missense variant	11.07
OSC032	Baseline		TP53	p.Gln331His, p.Gln320His	Missense & Splice region variant	42.09	COSM1646823, COSM179802, COSM179803, COSM4429180
OSC032	Baseline		EGFR amplification
OSC032	Baseline		MET amplification
OSC032	Progression 1	2019-02-19	EGFR	p.Glu746_Ala750del	Disruptive inframe deletion	53.4
OSC032	Progression 1		EGFR	p.Arg451Cys	Missense variant	0.13	not listed
OSC032	Progression 1		NF2	p.Val146PPhe	Missense variant	0.12	not listed
OSC032	Progression 1		PIK3CA	p.Glu542Lys	Missense variant	0.19	COSM125369, COSM760
OSC032	Progression 1		PMS2	p.Ser494Ser, p.Ser388Ser	Synonymous variant	1.51	COSM6751155
OSC032	Progression 1		TP53	p.Gln133His, p.Gln320His	Missense & Splice region variant	44.93	COSM1646823, COSM179802, COSM179803, COSM4429180
OSC032	Progression 1		EGFR amplification
OSC032	Progression 1		MET amplification
OSC032	Progression 2	2019-05-07	EGFR	p.Glu746_Ala750del	Disruptive inframe deletion	58.8
OSC032	Progression 2		MTOR	p.Leu2305Leu	Synonymous variant	0.3	not liisted
OSC032	Progression 2		PIK3CA	p.Glu542Lys	Missense variant	0.18
OSC032	Progression 2		PMS2	p.Ser494Ser, p.Ser388Ser	Synonymous variant	1.41
OSC032	Progression 2		TP53	p.Gln133His, p.Gln320His	Missense & Splice region variant	87.25
OSC032	Progression 2		EGFR amplification
OSC032	Progression 2		MET amplification
OSC034	Baseline	2018-11-15	EGFR	p.Leu858Arg	Missense variant	7.47
OSC034	Baseline		EGFR	p.Thr790Met	Missense variant	1.9
OSC034	Baseline		TP53	p.Gln192*, p.Gln181*	Stop gained	2.45
OSC034	Baseline		EGFR amplification
OSC034	Baseline		MET amplification
OSC034	Progression 1	2019-03-04	EGFR	p.Leu858Arg	Missense variant	0.12
OSC034	Progression 2	2019-08-20	EGFR	p.Leu858Arg	Missense variant	1.51
OSC034	Progression 2		MAP2K1	p.Arg47Gln	Missense variant	0.34	COSM1235485
OSC034	Progression 2		SMO	p.Arg199Trp	Missense variant	0.21	COSM13145
OSC034	Progression 2		PTEN	p.Asn323fs	Missense variant	0.14	COSM23626, COSM4990, COSM4994
OSC035	Baseline	2018-12-20	DDR2	p.Ser768Arg	Missense variant	0.04	COSM5967517
OSC036	Baseline	2018-11-29	no detectable mutations
OSC036	Progression 1	2019-10-31	TP53	p.Arg248Gln, p.Arg237Gln	Missense variant	0.29	COSM10662, COSM1640830, COSM3356964, COSM99020, COSM99021, COSM99602
OSC037	Baseline	2019-01-07	BRAF	p.Gly469Ala	Missense variant	0.07	COSM460
OSC037	Baseline		CSF1R	p.Val315Met	Missense variant	47.89	COSM5003261, COSM5003262
OSC037	Progression 1	2019-05-24	EGFR	p.Leu858Arg	Missense variant	0.06
OSC037	Progression 1		CSF1R	p.Val315Met	Missense variant	48.57
OSC037	Progression 1		PIK3CA	p.Pro449Ser	Missense variant	0.75	not listed
OSC037	Progression 2	2020-03-02	CSF1R	p.Val315Met	Missense variant	45.97
OSC037	Progression 2		KIT	p.Gly779Asp	Missense variant	0.1	COSM6285528
OSC037	Progression 2		PIK3CA	p.Pro449Ser	Missense variant	0.73
OSC038	Baseline	2019-01-25	no detectable mutations
OSC039	Baseline	2019-01-31	EGFR	p.Glu746_Ala750del	Disruptive inframe deletion	3.2
OSC039	Baseline		EGFR	p.Thr790Met	Missense variant	0.75
OSC039	Baseline		FLT4	p.Arg1189His	Missense variant	45.72	COSM4992321, COSM4992322
OSC039	Baseline		TP53	c.672+1G>A, c.639+1G>A	Splice donor variant & Intron variant	0.47	COSM119011, COSM119012, COSM119013, COSM2744696, COSM3388194, COSM6906
OSC040	Baseline	2019-02-04	EGFR	p.Glu746_Ala750del	Disruptive inframe deletion	2.8
OSC040	Baseline		EGFR	p.Thr790Met	Missense variant	0.65
OSC040	Baseline		FBXW7	p.Gln221Gln, p.Gln103Gln, p.Gln141Gln, p.Gln45Gln	Synonymous variant	51.69	COSM6469340, COSM6469341, COSM6469342, COSM6469343
OSC040	Baseline		TP53	p.His179Arg, p.His168Arg	Missense variant	0.47	COSM10889, COSM1645241, COSM214222, COSM214223, COSM214224, COSM214225, COSM3396280
OSC040	Progression 1	2019-05-27	EGFR	p.Glu746_Ala750del	Disruptive inframe deletion	4.1
OSC040	Progression 1		EGFR	p.Thr790Met	Missense variant	0.17
OSC040	Progression 1		FBXW7	p.Gln221Gln, p.Gln103Gln, p.Gln141Gln, p.Gln45Gln	Synonymous variant	43.34
OSC040	Progression 1		FGFR2	p.Arg203Cys, p.Arg114Cys	Missense variant	0.12	COSM41281
OSC040	Progression 1		GNAS	p.Arg202Ser, p.Arg201Ser, p.Arg844Ser, p.Arg830Ser	Missense variant	0.09	COSM1566192, COSM27899
OSC040	Progression 1		TP53	p.His179Arg, p.His168Arg		1.38
OSC040	Progression 2	2019-08-23	EGFR	p.Glu746_Ala750del	Disruptive inframe deletion	18.37
OSC040	Progression 2		FBXW7	p.Gln221Gln, p.Gln103Gln, p.Gln141Gln, p.Gln45Gln	Synonymous variant	54.94
OSC040	Progression 2		TP53	p.His179Arg, p.His168Arg	Missense variant	9.33
OSC040	Progression 2		EGFR amplification
OSC040	Progression 2		ERRB2 amplification
OSC041	Baseline	2019-03-06	EGFR	p.Glu746_Ala750del	Disruptive inframe deletion	31.2
OSC041	Baseline		EGFR	p.Thr790Met	Missense variant	12.99
OSC041	Baseline		FLT4	p.Thr70Thr	Synonymous variant	46.42	COSM6170855, COSM6170856
OSC041	Baseline		NFE2L2	p.Asp77His	Missense variant	0.16	COSM4831205
OSC041	Baseline		TP53	p.Ser241Thr, p.Ser230Thr	Missense variant	6.12	COSM303888, COSM303889, COSM303890, COSM44067, COSM5752584, COSM5752585
OSC041	Baseline		PTEN	p.Asn323fs	Frameshift variant	0.13
OSC041	Baseline		EGFR amplification
OSC041	Baseline		MET amplification
OSC042	Baseline	2019-04-17	EGFR	p.Glu746_Ala750del	Disruptive inframe deletion	2.3
OSC042	Baseline		EGFR	p.Thr790Met	Missense variant	0.22
OSC042	Baseline		APC	p.Ala1002Ala	Synonymous variant	47.11	COSM1432237
OSC042	Baseline		CCND1	p.Leu217Leu	Synonymous variant	45.54	not listed
OSC042	Progression 1	2019-10-02	EGFR	p.Glu746_Ala750del	Disruptive inframe deletion	0.35
OSC042	Progression 1		APC	p.Ala1002Ala	Synonymous variant	49.55	COSM1140136, COSM516
OSC042	Progression 1		CCND1	p.Leu217Leu	Missense variant	48.8
OSC042	Progression 2	2019-11-27	EGFR	p.Glu746_Ala750del	Disruptive inframe deletion	9
OSC042	Progression 2		APC	p.Ala1002Ala	Synonymous variant	60.35
OSC042	Progression 2		CCND1	p.Leu217Leu	Synonymous variant	46.21
OSC042	Progression 2		KRAS	p.Gly12Cys	Missense variant	0.2
OSC042	Progression 2		PIK3CA	p.Cys378Tyr	Missense variant	35.56	COSM1041478, COSM1041479
OSC042	Progression 2		TP53	p.Tyr163Cys, p.Tyr152Cys	Missense variant	19.2	COSM10808, COSM129852, COSM129853, COSM129854, COSM129855, COSM1649381, COSM3388214
OSC042	Progression 2		TSC2	p.Val1001Ile, p.Val1034Ile	Missense variant	0.26	COSMIC - not listed
OSC042	Progression 2		MET amplification
OSC043	Baseline	2019-04-30	EGFR	p.Leu858Arg	Missense variant	7.98
OSC043	Baseline		EGFR	p.Thr790Met	Missense variant	4.6
OSC043	Baseline		CTNNB1	p.Ser37Phe	Missense variant	2.44	COSM5662
OSC043	Baseline		KDR	p.Val686Val	Synonymous variant	0.09	COSM5683780
OSC043	Baseline		PIK3CA	p.Cys378Tyr	Missense variant	0.46	COSM1041478, COSM1041479
OSC043	Baseline		TP53	p.Met246Thr, p.Met235Thr	Missense variant	6.26	COSM11355, COSM213119, COSM213120, COSM213121, COSM2744605, COSM4271804
OSC043	Baseline		VHL	p.Pro81Ser	Missense variant	40.2	COSM17721
OSC043	Baseline		EGFR amplification
OSC043	Baseline		MET amplification
OSC043	Progression 1	2019-10-15	EGFR	p.Leu858Arg	Missense variant	1.4
OSC043	Progression 1		KDR	p.Val686Val	Synonymous variant	0.6	COSM5683780
OSC043	Progression 1		PIK3CA	p.Cys378Tyr	Missense variant	0.46	COSM1041478,COSM1041479
OSC043	Progression 1		TP53	p.Met246Thr, p.Met235Thr	Missense variant	1.35	COSM11355, COSM213119, COSM213120, COSM213121, COSM2744605, COSM4271804
OSC043	Progression 1		VHL	p.Pro81Ser	Missense variant	44.89
OSC044	Baseline	2019-05-02	EGFR	p.Leu858Arg	Missense variant	2.52
OSC044	Baseline		EGFR	p.Thr790Met	Missense variant	1.04
OSC044	Baseline		AR	p.Leu57Gln, c.-401T>A	Missense variant & 5 prime UTR variant	18.82	COSM301687
OSC044	Baseline		MTOR	p.Ser2013Gly	Missense variant	0.13	COSM893803
OSC044	Baseline		TP53	p.Val272Met, p.Val261Met	Missense variant	1.98	COSM10891, COSM1645249, COSM3388172, COSM99950
OSC044	Baseline		EGFR amplification
OSC045	Baseline	2019-05-16	DDR2	p.Ala542Ala	Synonymous variant	46.44
OSC046	Baseline	2019-05-29	EGFR	p.Leu858Arg	Missense variant	4.2	not lsited
OSC046	Baseline		EGFR	p.Thr790Met	Missense variant	0.54
OSC046	Progression 1	2020-06-24	EGFR	p.Leu858Arg	Missense variant	13.26
OSC046	Progression 1		EGFR amplification
OSC046	Progression 1		MET amplification
OSC047	Baseline	2019-05-23	EGFR	p.Glu746_Ala750del	Disruptive inframe deletion	18.3
OSC047	Baseline		EGFR	p.Thr790Met	Missense variant	8.8
OSC047	Baseline		EGFR amplification
OSC047	Baseline		MET amplification
OSC048	Baseline	2019-06-11	no detectable mutations
OSC049	Baseline	2019-06-12	EGFR	p.Leu747_Pro753delinsSer	Disruptive inframe deletion	26.4
OSC049	Baseline		EGFR	p.Thr790Met	Missense variant	12.21
OSC049	Baseline		CTNNB1	p.Ser37Phe	Missense variant	6.16	COSM5662
OSC049	Baseline		ESR1	p.Ser576Ser	Synonymous variant	43.73	not listed
OSC049	Baseline		TP53	p.Gly266Glu, p.Gly255Glu	Missense variant	15.22	COSM10867, COSM1679491, COSM216410, COSM3388174
OSC049	Baseline		MET amplification
