# Supplementary material for: A Phase II trial of alternating osimertinib and gefitinib therapy in advanced EGFR-T790M positive non-small cell lung cancer: OSCILLATE
Source: Nat Commun. 2024 Feb 28;15:1823. doi: 10.1038/s41467-024-46008-1 (PMC10902357; doi:10.1038/s41467-024-46008-1)
Supplement: Supplementary file 6 — Supplementary Data 2 [file 41467_2024_46008_MOESM6_ESM.xlsx]

## Sheet: List of genes from ctDNA AVENIO
Supplementary Data 2. List of genes from AVENIO ctDNA panel
Gene	Seq Target	SNV	Indel‡	Fusion§	CNV§
ABL1	Selected regions	·
AKT1	Selected regions	·
AKT2	Selected regions	·
ALK	Selected regions	·	·	·
APC	Selected regions	·	·
AR	All coding regions	·
ARAF	Selected regions	·
BRAF	Selected regions	·	·
BRCA1	All coding regions	·
BRCA2	All coding regions	·
CCND1	All coding regions	·
CCND2	All coding regions	·
CCND3	All coding regions	·
CD274	All coding regions	·
CDK4	All coding regions	·
CDK6	Selected regions	·
CDKN2A	All coding regions	·
CSF1R	Selected regions	·
CTNNB1	Selected regions	·	·
DDR2	Selected regions	·
DPYD	Selected regions	·
EGFR	All coding regions	·	·		·
ERRB2	All coding regions	·	·		·
ESR1	All coding regions	·
EZH2	Selected regions	·
FBXW7	All coding regions	·
FGFR1	Selected regions	·
FGFR2	Selected regions	·		·
FGFR3	Selected regions	·		·
FLT1	Selected regions	·
FLT3	Selected regions	·
FLT4	Selected regions	·
GATA3	Selected regions	·
GNA11	Selected regions	·
GNAQ	Selected regions	·
GNAS	Selected regions	·
IDH1	Selected regions	·
IDH2	Selected regions	·
JAK2	Selected regions	·
JAK3	Selected regions	·
KDR	Selected regions	·
KEAP1	All coding regions	·
KIT	Selected regions	·	·
KRAS	All coding regions	·
MAP2K1	Selected regions	·
MAP2K2	Selected regions	·
MET	All coding regions	·	·		·
MLH1	All coding regions	·
M2H2	All coding regions	·
MSH6	All coding regions	·
MTOR	Selected regions	·
NF2	All coding regions	·
NFE2L2	Selected regions	·
NRAS	Selected regions	·
NTRK1	Selected regions	·		·
PDCD1LG2	All coding regions	·
PDGFRA	Selected regions	·
PDGFRB	Selected regions	·
PIK3CA	Selected regions	·	·
PIK3R1	Selected regions	·
PMS2	All coding regions	·
PTCH1	Selected regions	·
PTEN	All coding regions	·	·
RAF1	Selected regions	·
RB1	All coding regions	·
RET	Selected regions	·		·
RNF43	Selected regions	·
ROS1	Selected regions	·		·
SMAD4	All coding regions	·
SMO	All coding regions	·
STK11	All coding regions	·
TP53	All coding regions	·
TERT Promoter	Selected regions	·
TSC1	Selected regions	·	·
TSC2	Selected regions	·
UGT1A1	Selected regions	·
VHL	All coding regions	·	·
All coding regions are based on the longest transcript from Ensembl build 82.
‡ Indels are limited to variants in a pre-specified list of positions, referred to as “Loci of Interest”, except for EGFR exon 19 long deletions, EGFR exon 20 long insertions and MET long insertions, which are not restricted to a pre-defined set of Indels.
§ Detection of Fusions and CNVs are limited to variants in a pre-specified list of positions, referred to as “Loci of Interest” in the AVENIO analysis software.
ctDNA, circulating tumor DNA; EGFR, epidermal growth factor receptor; MET, MET proto-oncogene; CNVs, copy number variations; SNV, single nucleotide variation.
