# Supplementary material for: A Phase II trial of alternating osimertinib and gefitinib therapy in advanced EGFR-T790M positive non-small cell lung cancer: OSCILLATE
Source: Nat Commun. 2024 Feb 28;15:1823. doi: 10.1038/s41467-024-46008-1 (PMC10902357; doi:10.1038/s41467-024-46008-1)
Supplement: Supplementary file 7 — Source Data [file 41467_2024_46008_MOESM7_ESM.xlsx]

## Sheet: Fig 2a,b,f, Sup Fig 1,2
Data regarding age and sex were removed in order to protect the identities of trial participants
Patient ID	PFS1	PFS Status	PFS2	PFS2 status	OS	OS status	Best ORR (RECIST) confirmed
OSC001	7.24	1	20.43	1	50.49	0	PR
OSC002	12.86	1	9.21	1	46.48	0	PR
OSC003	20.26	1	3.68	1	31.58	1	PR
OSC004	3.72	1	2.5	1	17.17	1	PR
OSC005	20.26	1			22.04	1	SD
OSC006	3.75	1			9.08	1	PD
OSC007	24.01	1	9.21	1	44.11	0	PR
OSC008	1.84	1	9.74	1	3.45	1	PD
OSC009	14.87	1			43.03	0	PR
OSC010	7.4	1	1.48	1	19.77	1	SD
OSC011	10.86	1	1.88	1	30.23	1	PR
OSC012	42.11	0	8.65	1	42.11	0	SD
OSC013	5.72	1	3.36	1	5.72	1	SD
OSC014	9.21	1	3.55	1	18.19	1	PR
OSC015	3.7	1	0.92	1	35.33	1	PD
OSC016	5.13	1	6.09	1	26.15	1	SD
OSC017	1.88	1	5.49	1	12.17	1	PD
OSC018	12.76	1	1.32	1	15.26	1	PR
OSC019	3.19	1	5.53	1	11.68	1	PD
OSC020	3.68	1	1.84	1	8.59	1	PD
OSC021	12.89	1			39.21	0	SD
OSC023	9.38	1	2.2	1	39.34	0	PR
OSC024	7.34	1	5.56	1	19.05	1	SD
OSC025	5.53	1			19.14	1	PR
OSC026	11.58	1			18.22	1	SD
OSC027	20.26	1			37.34	0	SD
OSC028	10.92	1	5.59	1	21.12	1	SD
OSC029	9.11	1			37.14	0	PR
OSC030	9.21	1	7.66	1	15.59	1	SD
OSC031	7.24	1	3.98	1	7.24	1	PR
OSC032	1.71	1	3.68	1	36.18	0	PD
OSC034	3.59	1	4.61	1	14.97	1	PD
OSC035	16.91	1			16.91	1	PR
OSC036	11.05	1			20.26	1	PR
OSC037	4.51	1			25.82	1	SD
OSC038	33.88	0			33.88	0	SD
OSC039	33.16	0			33.16	0	SD
OSC040	0	1			17.34	1	PD
OSC041	20.79	1			32.34	0	PR
OSC042	5.49	1			15.2	1	PR
OSC043	5.53	1			16.94	1	SD
OSC044	14.47	1			30.16	0	SD
OSC045	29.67	0			29.67	0	PR
OSC046	13.06	1			29.87	0	SD
OSC047	9.8	1			29.44	0	PR
OSC048	29.4	0			29.44	0	PR
OSC049	29.44	0			29.21	0	PR

## Sheet: Fig 3a, Sup Fig 8, Sup Table 2
Patient ID	Activating EGFR mutation confirmed on tissue	Baseline activating EGFR mutation via AVENIO ctDNA	Baseline activating EGFR mutation via ddPCR	Baseline T790M mutation via AVENIO ctDNA	Baseline T790M mutation via ddPCR	Baseline Ratio of T790M/Egfr <Median	EGFR Ratio 4 wks (VAF)>median	EGFR Ratio 12 wks (VAF)>median	T790M Ratio 4 wks (VAF)>median	T790M Ratio 12 wks (VAF)>median	Non Clearance EGFR at 4 weeks (2 gps)	Non Clearance EGFR at 12 weeks (2 gps)	non- Clearance T790M at 4 weeks (2 gps)	T790M non-clearance at 12 weeks (2 gps)
OSC001	L858R	N	N	N	Y				N	N			N	N
OSC002	Del 19	Y	Y	Y	Y	N	N	N	N	N	N	Y	N	N
OSC003	Del 19	N	N	N	N
OSC004	Del 19	Y	Y	Y	Y	Y	Y	N	N	N	Y	N	N	N
OSC005	L858R	N	N	N	N
OSC006	L858R	Y	Y	Y	Y	N	Y	Y	N	Y	Y	Y	N	Y
OSC007	L858R	Y	Y	N	Y	Y	N	N	N	N	N	N	N	N
OSC008	L858R	Y	Y	Y	Y	Y	Y		N		Y		N
OSC009	Del 19	Y	N	N	N	N	N	N	N	Y	N	N	N	Y
OSC010	del 19	Y	N	N	N		Y	Y			Y	Y
OSC011	del 19	Y	Y	Y	Y	Y	N	Y	N	N	N	Y	N	N
OSC012	del 19	N	N	NA	NA
OSC013	del 19	Y	Y	Y	Y	Y	Y		Y		Y		Y
OSC014	del 19	Y	Y	Y	Y	N	Y	Y	Y	Y	Y	Y	Y	Y
OSC015	del 19	Y	Y	Y	Y	N	Y	N	N	N	Y	N	N	N
OSC016	L858R	Y	Y	Y	Y	Y	N	Y	Y	Y	Y	Y	Y	Y
OSC017	Del 19	Y	Y	Y	Y	Y	Y	Y	N	Y	Y	Y	N	Y
OSC018	L858R	Y	Y	N	N		N	N	Y	Y	Y	Y
OSC019	L858R	Y	Y	Y	Y	Y	N	Y	N	Y	N	Y	N	Y
OSC020	Del 19	Y	Y	Y	Y	Y	Y	Y	N	Y	Y	Y	N	Y
OSC021	Del 19	Y	Y	Y	Y	N	N	N	N	N	N	N	N	N
OSC023	Del 19	Y	Y	Y	Y	N	N	N	N	N	N	N	N	N
OSC024	Del 19	N	N	N	N
OSC025	L858R	Y	Y	N	N		N	Y			N	Y
OSC026	Del 19	N	NA	Y	Y				Y	N			N	N
OSC027	Del 19	Y	Y	Y	Y	Y	N	N	N	N	N	N	N	N
OSC028	L858R	Y	Y	N	N		N	Y			N	Y
OSC029	Del 19	N	N	N	N
OSC030	Del 19	Y	Y	Y	Y	N	Y	N	Y	Y	Y	Y	Y	Y
OSC031	L816Q	Y	Y	N	Y	Y	Y	N	Y	Y	Y	Y	Y	Y
OSC032	Del 19	Y	Y	Y	Y	Y	Y	Y	N	Y	Y	Y	N	Y
OSC034	L858R	Y	Y	Y	Y	Y	N	Y	N	Y	N	Y	N	Y
OSC035	Del 19	NA	NA	NA	NA
OSC036	Del 19	N	N	N	Y				Y	N			Y	N
OSC037	L858R	N	N	N	N
OSC038	Del 19	N	Y	N	Y	N	Y	Y	N	N	Y	Y	N	N
OSC039	Del 19	Y	Y	Y	Y	N	N	N	Y	N	N	N	Y	N
OSC040	Del 19	Y	Y	Y	Y	Y	N	Y	N	N	N	Y	N	N
OSC041	Del 19	Y	Y	Y	Y	N	N	N	N	N	N	N	N	N
OSC042	Del 19	Y	Y	Y	N		N	Y	N	N	N	Y	N	N
OSC043	L858R	Y	Y	Y	Y	N	Y	Y	Y	Y	Y	Y	Y	Y
OSC044	L858R	Y	Y	Y	Y	N	N	N	N	N	N	N	N	N
OSC045	Del 19	N	N	N	N
OSC046	L858R	Y	Y	Y	Y	Y	Y	Y	N	N	Y	Y	N	N
OSC047	Del 19	Y	Y	Y	Y	N	N	N	N	Y	N	N	N	Y
OSC048	Del 19	N	Y	N	Y	N	N	N	N	N	N	N	N	N
OSC049	Del 19	Y	Y	Y	Y	N	N	N	N	N	N	N	N	N

## Sheet: Fig 3c,d
RECIST and baseline activating EGFR				RECIST and baseline T790M
				CR/PR	SD	PD
CR/PR	SD	PD		13.1	0.1	1029.6
0.1	0.1	4046.4		122.5	0.1	30.2
458	0.1	481.18		0.1	0.1	143.75
0.1	0.1	543.1		23.4	145.28	193.99
166.7	1701.4	1046.5		2.7	696.6	289.26
23.33	3539.36	1669.91		40.3	86.1	13.64
81.07	104.2	220.42		4.3	0.1	1825.27
87.05	0.1	16102.9		218.75	39.28	61
1061	0.1	308		0.1	525.88	7.19
16921.2	13632.4	75.21		23.13	0.1
47.13	5			0.1	655.58
6.2	1687			0.1	0.1
0.1	0.1			7.75	8.04
395.8	12.7				34.1
0.1	61.8			3.4	391.3
971.88	1112.5			361.9	14.4
126.06	52.3			0.1	22.31
0.1	141			0.1
404.7				200.3
8.3				3.6
1676.6				639.6

## Sheet: Fig 3e,f 
Kaplan Meier estmiates for PFS
STUDY PTS	months (PFS)	<median	>median
1	3.72	1
2	24.01	1
3	1.84	1
4	10.86	1
5	5.72	1
6	5.13	1
7	1.88	1
8	3.19	1
9	3.68	1
10	20.26	1
11	7.24	1
12	1.71	1
13	3.59	1
14	0	1
15	13.06	1
16	12.86		1
17	3.75		1
18	14.87		1
19	9.21		1
20	3.7		1
21	12.89		1
22	9.38		1
23	9.21		1
24	33.88		0
25	33.16		0
26	20.79		1
27	5.53		1
28	14.47		1
29	9.8		1
30	29.4		0
31	29.44		0
Kaplan Meier estimates for OS
STUDY PTs	Months (OS)	<Median	>Median
1	17.17	1
2	44.11	0
3	3.45	1
4	30.23	1
5	5.72	1
6	26.15	1
7	12.17	1
8	11.68	1
9	8.59	1
10	37.34	0
11	7.24	1
12	36.18	0
13	14.97	1
14	17.34	1
15	29.87	0
16	46.48		0
17	9.08		1
18	43.03		0
19	18.19		1
20	35.33		1
21	39.21		0
22	39.34		0
23	15.59		1
24	33.88		0
25	33.16		0
26	32.34		0
27	16.94		1
28	30.16		0
29	29.44		0
30	29.44		0
31	29.21		0

## Sheet: Fig 4a
decrease in activating EGFRm ctDNA (Partial response)
Baseline	Week 4	Week 12
0.1	0.1	0
458	0.1	3.5
0.1	0.1	0
458	0.1	3.5
166.7	3.7	0.1
23.33	0.1	0.1
81.07	0.1	0.1
87.05	0.1	4.93
1061	33.48	870
16921.2	4.71	8.64
47.13	0.1	0.1
6.2	0.1	6.7
395.8	13.4	7.1
971.88	0.1	0.1
126.06	0.1	3.82
404.7	0.1	0.1
8.3	0.1	0.1
1676.6	0.1	0.1
decrease in activating EGFRm ctDNA (Stable disease)
Baseline	Week 4	Week 12
1701.4	289.2
3539.36	4.86	89.97
104.2	0.1	0.1
13632.4	0.1	0.1
5	0.1	24
1687	4.57	2.1
12.7	4	3.7
61.8	0.1	0.1
1112.5	24.1	26.8
52.3	0.1	0.1
141	10	4.7
decrease in activating EGFRm ctDNA (Progressive disease)
Baseline	Week 4	Week 12
4046.4	312.67	3017.83
481.18	733.9
543.1	3.8	0.1
1046.5	450.8	729.5
1669.91	0.1	1283.46
220.42	52.74	64.75
16102.9	447.5	1721.36
308	0.1	18
75.21	0.1	40.88

## Sheet: Fig 4b,c, Sup Fig 12-14
Kaplan Meier estimates for PFS (W4-BL RATIO) EGFRm					Kaplan Meier estimates for OS (W4-BL RATIO) EGFRm						Kaplan Meier estimates for PFS (W12-BL RATIO) EGFRm						Kaplan Meier estimates for OS (W12-BL RATIO) EGFRm
					ID	Months	<Median	>Median			ID	Months (PFS)	<Median	>Median			ID	Months (PFS)	<Median	>Median
ID	Months (PFS)	<Median	>Median		1	45.56	0				1	10.1	1				1	43.72	0
1	11.94	1			2	43.19	0				2	0.96	1				2	14.41	1
2	23.09	1			3	42.11	0				3	21.25	1				3	41.35	0
3	13.95	1			4	29.31	1				4	12.11	1				4	40.27	0
4	9.94	1			5	25.23	1				5	0.94	1				5	32.57	1
5	4.21	1			6	14.34	1				6	10	1				6	12.5	1
6	11.84	1			7	10.76	1				7	10.13	1				7	36.45	0
7	2.27	1			8	38.29	0				8	6.62	1				8	36.58	0
8	11.97	1			9	38.42	0				9	17.5	1				9	34.58	0
9	8.46	1			10	18.22	1				10	6.45	1				10	12.83	1
10	4.61	1			11	36.42	0				11	4.48	1				11	4.48	1
11	19.34	1			12	20.2	1				12	30.4	0				12	30.4	0
12	10	1			13	14.05	1				13	18.03	1				13	29.58	0
13	2.67	1			14	32.24	0				14	11.71	1				14	27.4	0
14	32.24	0			15	16.42	1				15	7.04	1				15	26.68	0
15					16	31.42	0				16	26.64	0				16	26.68	0
16	19.87	1			17	14.28	1				17	26.44	0				17	26.45	0
17	4.57	1			18	29.24	0				18	0.99		1			18	6.32		1
18	13.55	1			19	28.52	0				19	4.64		1			19	17.01		1
19	8.88	1			20	28.52	0				20	8.1		1			20	27.47		1
20	28.48	0			21	28.29	0				21	6.45		1			21	15.43		1
21	28.28	0			22	16.25		1			22	2.37		1			22	23.39		1
22	2.8		1		23	8.16		1			23						23	9.41		1
23	2.83		1		24	2.53		1			24	0.43		1			24	8.92		1
24	0.92		1		25	18.85		1			25	0.92		1			25	5.83		1
25	6.48		1		26	4.8		1			26	2.77		1			26	16.38		1
26	4.8		1		27	17.27		1			27	8.16		1			27	18.36		1
27	8.29		1		28	34.41		1			28						28	33.42		0
28	2.78		1		29	11.25		1			29	0.83		1			29	12.21		1
29	0.96		1		30	7.67		1			30	31.12		0			30	31.12		0
30	2.76		1		31	14.67		1			31						31	14.58		1
31	8.29		1		32	6.32		1			32	2.73		1			32	12.44		1
32	6.32		1		33	35.26		0			33	2.77		1			33	14.18		1
33	0.79		1		34	32.96		0			34	10.3		1			34	27.11		0
34	32.96		0		35	16.02		1
35	4.61		1		36	28.95		0
36	12.14		1
Kaplan Meier estimates for PFS (W4-BL RATIO) T790M					Kaplan Meier estimates for OS (W4-BL RATIO) T790M						Kaplan Meier estimates for PFS (W12-BL RATIO) T790M						Kaplan Meier estimates for OS (W12-BL RATIO) T790M
ID	Months (PFS)	<Median	>Median		ID	Months	<Median	>Median			ID	Months (PFS)	<Median	>Median			ID	Months (PFS)	<Median	>Median
1	6.32	1			1	49.57	0				1	4.48	1				1	47.73	0
2	11.94	1			2	45.56	0				2	10.1	1				2	43.72	0
3	2.8	1			3	16.25	1				3	0.96	1				3	14.41	1
4	2.83	1			4	8.16	1				4	21.25	1				4	41.35	0
5	23.09	1			5	43.19	0				5	8.1	1				5	27.47	1
6	0.92	1			6	2.53	1				6	0.94	1				6	32.57	1
7	13.95	1			7	42.11	0				7	10.13	1				7	36.45	0
8	9.94	1			8	29.31	1				8	6.62	1				8	36.58	0
9	2.78	1			9	34.41	1				9	8.82	1				9	15.46	1
10	0.96	1			10	11.25	1				10	17.5	1				10	34.58	0
11	2.27	1			11	10.76	1				11	8.29	1				11	17.5	1
12	2.76	1			12	7.67	1				12	31.12	0				12	31.12	0
13	11.97	1			13	38.29	0				13	30.4	0				13	30.4	0
14	8.46	1			14	38.42	0				14						14	14.58	1
15	19.34	1			15	36.42	0				15	18.03	1				15	29.58	0
16	0.79	1			16	35.26	0				16	2.73	1				16	12.44	1
17	2.67	1			17	14.05	1				17	11.71	1				17	27.4	0
18	32.96	0			18	32.96	0				18	10.3	1				18	27.11	0
19					19	16.42	1				19	26.64	0				19	26.68	0
20	19.87	1			20	31.42	0				20	26.44	0				20	26.45	0
21	4.57	1			21	14.28	1				21	0.99		1			21	6.32		1
22	13.55	1			22	29.24	0				22	12.11		1			22	40.27		0
23	12.14	1			23	28.95	0				23	6.45		1			23	15.43		1
24	8.88	1			24	28.52	0				24	2.37		1			24	23.39		1
25	28.48	0			25	28.52	0				25						25	9.41		1
26	28.28	0			26	28.29	0				26	10		1			26	12.5		1
27	4.8		1		27	4.8		1			27	0.43		1			27	8.92		1
28	8.29		1		28	17.27		1			28	0.92		1			28	5.83		1
29	4.21		1		29	25.23		1			29	6.45		1			29	12.83		1
30	11.84		1		30	14.34		1			30	4.48		1			30	4.48		1
31	10.66		1		31	17.3		1			31						31	33.42		0
32	8.29		1		32	14.67		1			32	0.83		1			32	12.21		1
33	6.32		1		33	6.32		1			33	2.77		1			33	14.18		1
34	10.13		1		34	19.34		1			34	7.04		1			34	26.68		0
35	32.24		0		35	32.24		0
36	4.61		1		36	16.02		1

## Sheet: Fig 4d,e, Supp Fig 16-19 
Kaplan Meier estimates for PFS (Week 4 clearance) EGFRm						Kaplan Meier estimates for OS (Week 4 clearance) EGFRm						Kaplan Meier estimates for PFS (Week 12 clearance) EGFRm						Kaplan Meier estimates for OS (Week 12 clearance) EGFRm
ID	Months (PFS)	Non-clearance	Clearance			ID	Months (PFS)	Clearance	Non-clearance			ID	Months	ctDNA clearance	ctDNA non-clearance			ID	Months	ctDNA clearance	ctDNA non-clearance
1	11.94		1			1	45.56	0				1	0.96	1				1	14.41	1
2	23.09		1			2	43.19	0				2	21.25	1				2	41.35	0
3	13.95		1			3	42.11	0				3	12.11	1				3	40.27	0
4	9.94		1			4	29.31	1				4	0.94	1				4	32.57	1
5	2.27		1			5	10.76	1				5	10.13	1				5	36.45	0
6	11.97		1			6	38.29	0				6	6.62	1				6	36.58	0
7	8.46		1			7	38.42	0				7	17.5	1				7	34.58	0
8	4.61		1			8	18.22	1				8	30.4	0				8	30.4	0
9	19.34		1			9	36.42	0				9	18.03	1				9	29.58	0
10	10		1			10	20.2	1				10	11.71	1				10	27.4	0
11	2.67		1			11	14.05	1				11	7.04	1				11	26.68	0
12	32.24		0			12	32.24	0				12	26.64	0				12	26.68	0
13						13	16.42	1				13	26.44	0				13	26.45	0
14	19.87		1			14	31.42	0				14	10.1		1			14	43.72		0
15	4.57		1			15	14.28	1				15	0.99		1			15	6.32		1
16	13.55		1			16	29.24	0				16	4.64		1			16	17.01		1
17	8.88		1			17	28.52	0				17	8.1		1			17	27.47		1
18	28.48		0			18	28.52	0				18	6.45		1			18	15.43		1
19	28.28		0			19	28.29	0				19	2.37		1			19	23.39		1
20	2.8	1				20	16.25		1			20						20	9.41		1
21	2.83	1				21	8.16		1			21	10		1			21	12.5		1
22	0.92	1				22	2.53		1			22	0.43		1			22	8.92		1
23	6.48	1				23	18.85		1			23	0.92		1			23	5.83		1
24	4.8	1				24	4.8		1			24	2.77		1			24	16.38		1
25	8.29	1				25	17.27		1			25	8.16		1			25	18.36		1
26	2.78	1				26	34.41		1			26	6.45		1			26	12.83		1
27	4.21	1				27	25.23		1			27	4.48		1			27	4.48		1
28	0.96	1				28	11.25		1			28			1			28	33.42		0
29	11.84	1				29	14.34		1			29	0.83		1			29	12.21		1
30	2.76	1				30	7.67		1			30	31.12		0			30	31.12		0
31	8.29	1				31	14.67		1			31			1			31	14.58		1
32	6.32	1				32	6.32		1			32	2.73		1			32	12.44		1
33	0.79	1				33	35.26		0			33	2.77		1			33	14.18		1
34	32.96	0				34	32.96		0			34	10.3		1			34	27.11		0
35	4.61	1				35	16.02		1
36	12.14	1				36	28.95		0
Kaplan Meier estimates for PFS (Week 4 clearance) T790M						Kaplan Meier estimates for OS (Week 4 clearance) T790M						Kaplan Meier estimates for PFS (Week 12 clearance) T790M						Kaplan Meier estimates for OS (Week 12 clearance) T790M
ID	Months (PFS)	Clearance	Non-clearance			ID	Months (PFS)	Clearance	Non-clearance			ID	Months	ctDNA clearance	ctDNA non-clearance			ID	Months	ctDNA clearance	ctDNA non-clearance
1	6.32	1				1	49.57	0				1	4.48	1				1	47.73	0
2	11.94	1				2	45.56	0				2	10.1	1				2	43.72	0
3	2.8	1				3	16.25	1				3	0.96	1				3	14.41	1
4	2.83	1				4	8.16	1				4	21.25	1				4	41.35	0
5	23.09	1				5	43.19	0				5	8.1	1				5	27.47	1
6	0.92	1				6	2.53	1				6	0.94	1				6	32.57	1
7	13.95	1				7	42.11	0				7	10.13	1				7	36.45	0
8	9.94	1				8	29.31	1				8	6.62	1				8	36.58	0
9	2.78	1				9	34.41	1				9	8.82	1				9	15.46	1
10	0.96	1				10	11.25	1				10	17.5	1				10	34.58	0
11	2.27	1				11	10.76	1				11	8.29	1				11	17.5	1
12	2.76	1				12	7.67	1				12	31.12	0				12	31.12	0
13	11.97	1				13	38.29	0				13	30.4	0				13	30.4	0
14	8.46	1				14	38.42	0				14						14
15	10.66	1				15	17.3	1				15	18.03	1				15	29.58	0
16	19.34	1				16	36.42	0				16	2.73	1				16	12.44	1
17	0.79	1				17	35.26	0				17	11.71	1				17	27.4	0
18	2.67	1				18	14.05	1				18	10.3	1				18	27.11	0
19	32.96	0				19	32.96	0				19	26.64	0				19	26.68	0
20						20						20	26.44	0				20	26.45	0
21	19.87	1				21	31.42	0				21	0.99		1			21	6.32		1
22	4.57	1				22	14.28	1				22	12.11		1			22	40.27		0
23	13.55	1				23	29.24	0				23	6.45		1			23	15.43		1
24	12.14	1				24	28.95	0				24	2.37		1			24	23.39		1
25	8.88	1				25	28.52	0				25						25	9.41		1
26	28.48	0				26	28.52	0				26	0.43		1			26	8.92		1
27	28.28	0				27	28.29	0				27	0.92		1			27	5.83		1
28	4.8		1			28	4.8		1			28	6.45		1			28	12.83		1
29	8.29		1			29	17.27		1			29	4.48		1			29	4.48		1
30	4.21		1			30	25.23		1			30						30	33.42		0
31	8.29		1			31	14.67		1			31	0.83		1			31	12.21		1
32	6.32		1			32	6.32		1			32	2.77		1			32	14.18		1
33	10.13		1			33	19.34		1			33	7.04		1			33	26.68		0
34	32.24		0			34	32.24		0
35	4.61		1			35	16.02		1

## Sheet: Sup Fig 4-7
Patient ID	PFS1	PFS Status	OS	OS status	Baseline Ratio of T790M/Egfr <Median	TP53 at baseline	EGFR amp at baseline	Met amp at baseline
OSC001	7.24	1	50.49	0
OSC002	12.86	1	46.48	0	N	N	N	N
OSC003	20.26	1	31.58	1
OSC004	3.72	1	17.17	1	Y	Y	N	N
OSC005	20.26	1	22.04	1
OSC006	3.75	1	9.08	1	N	Y	Y	Y
OSC007	24.01	1	44.11	0	Y	Y	N	N
OSC008	1.84	1	3.45	1	Y	Y	Y	Y
OSC009	14.87	1	43.03	0	N	N	N	N
OSC010	7.4	1	19.77	1		N	N	N
OSC011	10.86	1	30.23	1	Y	Y	N	N
OSC012	42.11	0	42.11	0		N	N	N
OSC013	5.72	1	5.72	1	Y	Y	Y	N
OSC014	9.21	1	18.19	1	N	N	Y	N
OSC015	3.7	1	35.33	1	N	N	Y	N
OSC016	5.13	1	26.15	1	Y	Y	Y	N
OSC017	1.88	1	12.17	1	Y	N	Y	Y
OSC018	12.76	1	15.26	1		Y	Y
OSC019	3.19	1	11.68	1	Y	Y	Y	Y
OSC020	3.68	1	8.59	1	Y	Y	Y	Y
OSC021	12.89	1	39.21	0	N	N	Y	Y
OSC023	9.38	1	39.34	0	N	Y	N	N
OSC024	7.34	1	19.05	1		N	N	N
OSC025	5.53	1	19.14	1		Y	N	N
OSC026	11.58	1	18.22	1		Y	N	N
OSC027	20.26	1	37.34	0	Y	Y	Y	N
OSC028	10.92	1	21.12	1		N	N	N
OSC029	9.11	1	37.14	0
OSC030	9.21	1	15.59	1	N	N	Y	Y
OSC031	7.24	1	7.24	1	Y	Y	Y	N
OSC032	1.71	1	36.18	0	Y	Y	Y	Y
OSC034	3.59	1	14.97	1	Y	N	Y	Y
OSC035	16.91	1	16.91	1
OSC036	11.05	1	20.26	1
OSC037	4.51	1	25.82	1		N	N	N
OSC038	33.88	0	33.88	0	N
OSC039	33.16	0	33.16	0	N	Y	N	N
OSC040	0	1	17.34	1	Y	Y	N	N
OSC041	20.79	1	32.34	0	N	Y	N	N
OSC042	5.49	1	15.2	1		N	N	N
OSC043	5.53	1	16.94	1	N	Y	N	N
OSC044	14.47	1	30.16	0	N	Y	Y	N
OSC045	29.67	0	29.67	0
OSC046	13.06	1	29.87	0	Y	N	N	N
OSC047	9.8	1	29.44	0	N	N	Y	Y
OSC048	29.4	0	29.44	0	N
OSC049	29.44	0	29.21	0		Y	N	Y

## Sheet: Sup Fig 9
decrease in T790M ctDNA (Partial response)
Baseline	Week 4	Week 12
13.1	0.1	0.1
122.5	0.1	0.1
23.4	0.1	0.1
2.7	0.1	0.1
40.3	0.1	2
4.3	0.1	0.1
218.75	18.75	27.5
23.13	0.1	0.1
7.75	10.32	3.5
3.4	3.6	0.1
361.9	0.1	0.1
200.3	0.1	5.4
3.6	0.1	0.1
639.6	0.1	0.1
decrease in T790M ctDNA (Stable disease)
Baseline	Week 4	Week 12
145.28	8.75
696.6	2.16	2.46
86.1	0.1	0.1
39.28	0.1	0.1
525.88	0.1	0.1
655.58	4.57	4.37
8.04	0.1	0.1
34.1	3.44	0.1
391.3	3.8	3.8
14.4	0.1	0.1
22.31	0.1	0.1
decrease in T790M ctDNA (progressive disease)
Baseline	Week 4	Week 12
1029.6	0.1	5.5
30.2	0.1
143.75	0.1	0.1
193.99	0.1	4.54
289.26	0.1	200.08
13.64	0.1	3.6
1825.27	0.1	3.52
61	0.1	11
7.19	0.1	0.1

## Sheet: Sup Fig 10-11
EGFRm W4-BL ratio				EGFRm W12-BL ratio				T790M W4-BL ratio				T790M W12-BL ratio
PR	SD	PD		PR	SD	PD		PR	SD	PD		PR	SD	PD
0.1	0.27	0.18		0.11	0.27	0.85		0.1	0.2	0.1		0.1	0.1	0.1
0.12	0.1	1.63		0.1	0.1	0.1		0.1	0.1	0.1		0.1	0.1
0.1	0.1	0.11		0.1	0.1	0.8		0.1	0.1	0.1		0.1	0.1	0.1
0.1	0.1	0.53		0.1	0.1	0.87		0.1	0.1	0.1		0.1	0.1	0.1
0.1	0.1	0.1		0.16	0.1	0.39		0.1	0.1	0.1		0.1	0.1	0.8
0.13	0.1	0.34		0.92	0.1	0.21		0.1	0.1	0.1		0.1	0.1	0.4
0.1	0.41	0.13		0.1	0.41	0.16		0.2	0.1	0.1		0.2	0.1	0.1
0.1	0.1	0.1		0.1	0.1	0.64		0.1	0.2	0.1		0.1	0.1	0.3
0.1	0.12	0.1		1.17	0.12			1.4	0.1	0.1		0.6	0.1	0.1
0.13	0.1			0.12	0.1			1.2	0.1			0.1	0.1
0.1	0.17			0.1	0.17			0.1	0.1			0.1
0.1				0.13				0.1				0.1
0.1				0.1				0.1				0.1
0.1				0.1				0.1				0.1
0.1				0.1
